# Supplementary material for: Rat Hepatocytes Protect against Lead–Cadmium-Triggered Apoptosis Based on Autophagy Activation
Source: Toxics. 2024 Apr 12;12(4):285. doi: 10.3390/toxics12040285 (PMC11055059; doi:10.3390/toxics12040285)
Supplement: Supplementary file 1 [file toxics-12-00285-s001.zip]

Archive with 1 entries (1 files):
- toxics-2937586-supplementary.pdf
